# Supplementary material for: Culture modulates face scanning during dyadic social interactions
Source: Sci Rep. 2020 Feb 6;10:1958. doi: 10.1038/s41598-020-58802-0 (PMC7005015; doi:10.1038/s41598-020-58802-0)
Supplement: Supplementary file 1 — Supplementary Information. [file 41598_2020_58802_MOESM1_ESM.zip]

Archive with 114 entries (114 files):
- Data_DemoROI.xlsx
- JP_participants/mapListen_A02_JP.mat
- JP_participants/mapListen_A04_JP.mat
- JP_participants/mapListen_A05_JP.mat
- JP_participants/mapListen_A06_JP.mat
- JP_participants/mapListen_A08_JP.mat
- JP_participants/mapListen_A09_JP.mat
- JP_participants/mapListen_A10_JP.mat
- JP_participants/mapListen_A11_JP.mat
- JP_participants/mapListen_A13_JP.mat
- JP_participants/mapListen_A15_JP.mat
- JP_participants/mapListen_A16_JP.mat
- JP_participants/mapListen_A17_JP.mat
- JP_participants/mapListen_A18_JP.mat
- JP_participants/mapListen_A19_JP.mat
- JP_participants/mapListen_A21_JP.mat
- JP_participants/mapListen_A22_JP.mat
- JP_participants/mapListen_A23_JP.mat
- JP_participants/mapListen_A24_JP.mat
- JP_participants/mapListen_A25_JP.mat
- JP_participants/mapListen_A26_JP.mat
- JP_participants/mapListen_A27_JP.mat
- JP_participants/mapListen_A29_JP.mat
- JP_participants/mapListen_A31_JP.mat
- JP_participants/mapListen_A32_JP.mat
- JP_participants/mapListen_A33_JP.mat
- JP_participants/mapListen_A34_JP.mat
- JP_participants/mapListen_A35_JP.mat
- JP_participants/mapSpeak_A02_JP.mat
- JP_participants/mapSpeak_A04_JP.mat
- JP_participants/mapSpeak_A05_JP.mat
- JP_participants/mapSpeak_A06_JP.mat
- JP_participants/mapSpeak_A08_JP.mat
- JP_participants/mapSpeak_A09_JP.mat
- JP_participants/mapSpeak_A10_JP.mat
- JP_participants/mapSpeak_A11_JP.mat
- JP_participants/mapSpeak_A13_JP.mat
- JP_participants/mapSpeak_A15_JP.mat
- JP_participants/mapSpeak_A16_JP.mat
- JP_participants/mapSpeak_A17_JP.mat
- JP_participants/mapSpeak_A18_JP.mat
- JP_participants/mapSpeak_A19_JP.mat
- JP_participants/mapSpeak_A21_JP.mat
- JP_participants/mapSpeak_A22_JP.mat
- JP_participants/mapSpeak_A23_JP.mat
- JP_participants/mapSpeak_A24_JP.mat
- JP_participants/mapSpeak_A25_JP.mat
- JP_participants/mapSpeak_A26_JP.mat
- JP_participants/mapSpeak_A27_JP.mat
- JP_participants/mapSpeak_A29_JP.mat
- JP_participants/mapSpeak_A31_JP.mat
- JP_participants/mapSpeak_A32_JP.mat
- JP_participants/mapSpeak_A33_JP.mat
- JP_participants/mapSpeak_A34_JP.mat
- JP_participants/mapSpeak_A35_JP.mat
- permuteAnalysis.m
- UK_participants/mapListen_A01_UK.mat
- UK_participants/mapListen_A02_UK.mat
- UK_participants/mapListen_A03_UK.mat
- UK_participants/mapListen_A06_UK.mat
- UK_participants/mapListen_A07_UK.mat
- UK_participants/mapListen_A09_UK.mat
- UK_participants/mapListen_A10_UK.mat
- UK_participants/mapListen_A12_UK.mat
- UK_participants/mapListen_A13_UK.mat
- UK_participants/mapListen_A14_UK.mat
- UK_participants/mapListen_A15_UK.mat
- UK_participants/mapListen_A16_UK.mat
- UK_participants/mapListen_A17_UK.mat
- UK_participants/mapListen_A18_UK.mat
- UK_participants/mapListen_A19_UK.mat
- UK_participants/mapListen_A20_UK.mat
- UK_participants/mapListen_A21_UK.mat
- UK_participants/mapListen_A22_UK.mat
- UK_participants/mapListen_A24_UK.mat
- UK_participants/mapListen_A25_UK.mat
- UK_participants/mapListen_A26_UK.mat
- UK_participants/mapListen_A28_UK.mat
- UK_participants/mapListen_A29_UK.mat
- UK_participants/mapListen_A30_UK.mat
- UK_participants/mapListen_A31_UK.mat
- UK_participants/mapListen_A33_UK.mat
- UK_participants/mapListen_A34_UK.mat
- UK_participants/mapListen_A35_UK.mat
- UK_participants/mapListen_A36_UK.mat
- UK_participants/mapSpeak_A01_UK.mat
- UK_participants/mapSpeak_A02_UK.mat
- UK_participants/mapSpeak_A03_UK.mat
- UK_participants/mapSpeak_A06_UK.mat
- UK_participants/mapSpeak_A07_UK.mat
- UK_participants/mapSpeak_A09_UK.mat
- UK_participants/mapSpeak_A10_UK.mat
- UK_participants/mapSpeak_A12_UK.mat
- UK_participants/mapSpeak_A13_UK.mat
- UK_participants/mapSpeak_A14_UK.mat
- UK_participants/mapSpeak_A15_UK.mat
- UK_participants/mapSpeak_A16_UK.mat
- UK_participants/mapSpeak_A17_UK.mat
- UK_participants/mapSpeak_A18_UK.mat
- UK_participants/mapSpeak_A19_UK.mat
- UK_participants/mapSpeak_A20_UK.mat
- UK_participants/mapSpeak_A21_UK.mat
- UK_participants/mapSpeak_A22_UK.mat
- UK_participants/mapSpeak_A24_UK.mat
- UK_participants/mapSpeak_A25_UK.mat
- UK_participants/mapSpeak_A26_UK.mat
- UK_participants/mapSpeak_A28_UK.mat
- UK_participants/mapSpeak_A29_UK.mat
- UK_participants/mapSpeak_A30_UK.mat
- UK_participants/mapSpeak_A31_UK.mat
- UK_participants/mapSpeak_A33_UK.mat
- UK_participants/mapSpeak_A34_UK.mat
- UK_participants/mapSpeak_A35_UK.mat
- UK_participants/mapSpeak_A36_UK.mat
