# Supplementary material for: Culture modulates face scanning during dyadic social interactions
Source: Sci Rep. 2020 Feb 6;10:1958. doi: 10.1038/s41598-020-58802-0 (PMC7005015; doi:10.1038/s41598-020-58802-0)
Supplement: Supplementary file 1 — Supplementary Information. [file 41598_2020_58802_MOESM1_ESM.zip › Data_DemoROI.xlsx]

## Sheet: Variables
ID	Participant ID
Age (years)	Participant's age in years
Country	Home country
Sex	Participant's sex
AQ	Score on Autism Quotient
LSAS	Score on Liebowitz Social Anxiety Scale
faceSpeak_Intro	Face looking time (proportional to valid recording time) during periods of speaking in the introduction task
faceListen_Intro	Face looking time (proportional to valid recording time) during periods of listening in the introduction task
eyesSpeak_Intro	Upper face looking time (proportional to face looking time) during periods of speaking in the introduction task
eyesListen_Intro	Upper face looking time (proportional to face looking time) during periods of listening in the introduction task
faceSpeak_Story	Face looking time (proportional to valid recording time) during periods of speaking in the story-telling game
faceListen_Story	Face looking time (proportional to valid recording time) during periods of listening in the story-telling game
eyesSpeak_Story	Upper face looking time (proportional to face looking time) during periods of speaking in the story-telling game
eyesListen_Story	Upper face looking time (proportional to face looking time) during periods of listening in the story-telling game

## Sheet: Data
ID	Age (years)	Country	Sex	AQ	LSAS	faceSpeak_Intro	faceListen_Intro	eyesSpeak_Intro	eyesListen_Intro	faceSpeak_Story	faceListen_Story	eyesSpeak_Story	eyesListen_Story
A01_UK	36	UK	Male	13	48	0.01085	0.03585	0.84598	0.73528	0.05052	0.04443	0.96549	0.59637
A02_UK	19	UK	Female	19	22	0.3456	0.09118	0.19935	0.17902	0.39774	0.83259	0.29717	0.10338
A03_UK	40	UK	Male	18	44	0.36826	0.9302	0.11686	0.96334	0.47671	0.80487	0.49432	0.96213
A06_UK	30	UK	Male	5	32	0.68613	0.82011	0.36805	0.92561	0.64878	0.76914	0.57381	0.41932
A07_UK	24	UK	Male	15	10	0.83155	0.9452	0.79485	0.89657	0.49243	0.54889	0.8917	0.73132
A09_UK	23	UK	Female	11	69	0.71535	0.96135	0.97382	0.63986	0.05062	0.91372	0.6378	0.05398
A10_UK	28	UK	Male	24	62	0.80515	0.25333	0.00525	0.4538	0.07904	0.85539	0.14287	0.16666
A12_UK	22	UK	Male	16	44	0.56637	0.91245	0.22168	0.19057	0.50408	0.89028	0.59424	0.81301
A13_UK	35	UK	Female	8	39	0.84819	0.91015	0.76649	0.96918	0.87393	0.95798	0.71145	0.53339
A14_UK	40	UK	Female	17	22	0.53678	0.9607	0.28459	0.11688	0.69687	0.96751	0.04775	0.07337
A15_UK	28	UK	Male	13	19	0.40094	0.98474	0.61858	0.8376	0.15699	0.73011	0.81781	0.78901
A16_UK	24	UK	Female	15	30	0.47996	0.67984	0.95389	0.96051	0.49611	0.69909	0.88441	0.7981
A17_UK	27	UK	Male	14	34	0.75697	0.88539	0.44506	0.18644	0.41673	0.70673	0.72011	0.17001
A18_UK	33	UK	Male	23	34	0.8067	0.91117	0.47809	0.41915	0.4272	0.59629	0.1388	0.17911
A19_UK	34	UK	Male	14	45	0.6996	0.90836	0.5871	0.22355	0.51609	0.77921	0.65875	0.5629
A20_UK	40	UK	Male	25	31	0.50217	0.77122	0.42735	0.3976	0.11534	0.63225	0.49698	0.32155
A21_UK	29	UK	Male	6	12	0.91015	0.9962	0.02142	0.20043	0.69627	0.80616	0.39041	0.81793
A22_UK	22	UK	Female	30	58	0.60263	0.80156	0.66672	0.68534	0.15402	0.59985	1	0.18285
A24_UK	34	UK	Male	17	40	0.91107	0.98597	0.01162	0.37457	0.69478	0.9115	0.02312	0.60979
A25_UK	24	UK	Male	6	38	0.63887	0.9465	0.96213	0.75929	0.84897	0.79999	0.85501	0.49258
A26_UK	30	UK	Female	11	48	0.08639	0.48512	0.97963	0.89572	0.12045	0.37562	0.88752	0.78476
A28_UK	28	UK	Female	5	30	0.66379	0.73603	0.47624	0.1731	0.35686	0.80905	0.58329	0.55279
A29_UK	24	UK	Female	6	34	0.7548	0.73973	0.88399	0.63961	0.20843	0.46174	0.57703	0.74716
A30_UK	20	UK	Male	17	36	0.62906	0.94892	0.26711	0.53102	0.64995	0.82995	0.27419	0.57351
A31_UK	19	UK	Female	14	17	0.68234	0.88145	0.72684	0.18768	0.15502	0.76317	0.38724	0.11759
A33_UK	20	UK	Female	11	75	0.03509	0.39976	1	0	0.0105	0	0	0
A34_UK	28	UK	Female	7	31	0.49651	0.96742	0.50731	0.46757	0.36428	0.80125	0.41406	0.17617
A35_UK	19	UK	Male	14	43	0.4758	0.96068	0.89001	0.82505	0.37784	0.87252	0.73538	0.43537
A36_UK	34	UK	Female	12	10	0.88522	0.98615	0.93835	0.96209	0.34333	0.97793	0.33551	0.45344
A02_JP	21	Japan	Female	26	46	0.34834	0.677	0.52487	0.98139	0.00936	0.45767	1	0.82393
A04_JP	19	Japan	Male	18	75	0.13532	0.63834	0.03707	0.09192	0.39529	0.74886	0.33326	0.19997
A05_JP	22	Japan	Male	25	58	0.96446	0.99571	0.81717	0.73108	0.87713	0.99629	0.63209	0.97765
A06_JP	24	Japan	Female	12	27	0.63348	0.83236	0.97432	0.73532	0.6045	0.72498	0.6933	0.92524
A08_JP	25	Japan	Male	10	45	0.57266	0.97455	0.6873	0.8808	0.31309	0.88937	0.66673	0.66421
A09_JP	19	Japan	Male	17	10	0.5918	0.82167	0.71486	0.85067	0.44374	0.94258	0.56524	0.59418
A10_JP	21	Japan	Female	33	46	0.41763	0.81481	0.86117	0.93728	0.16259	0.90096	0.78252	0.96178
A11_JP	21	Japan	Male	35	71	0.06906	0.80296	0.67451	0.25613	0.06711	0.86603	0.11407	0.09393
A13_JP	24	Japan	Female	39	71	0.23754	0.94249	0.85799	0.871	0.14506	0.13808	0.66676	0.95594
A15_JP	20	Japan	Female	30	49	0.43954	0.89091	0.59501	0.94047	0.22945	0.76755	0.71776	0.67654
A16_JP	19	Japan	Male	16	56	0.89614	0.9936	0.83335	0.84658	0.78181	0.90779	0.66461	0.81813
A17_JP	21	Japan	Male	17	24	0.90585	0.98995	0.94104	0.95178	0.67439	0.91976	0.70247	0.92274
A18_JP	22	Japan	Female	10	24	0.46796	0.79762	0.76151	0.51117	0.25964	0.81458	0.96451	0.63278
A19_JP	21	Japan	Male	15	29	0.84696	1	0.33885	1	0.25071	0.93735	0.25622	0.00617
A21_JP	27	Japan	Female	17	54	0.44	0.78661	0.79402	0.73345	0.71929	0.92592	0.72879	0.93505
A22_JP	21	Japan	Male	17	31	0.59065	0.9499	0.87221	0.80234	0.12661	0.40842	0.51185	0.50107
A23_JP	19	Japan	Female	23	55	0.12621	0.23803	0.46824	0.8825	0.03503	0.068	0.64521	0.01073
A24_JP	22	Japan	Female	10	34	0.40886	0.6765	0.91225	0.85609	0.51859	0.87154	0.24429	0.67292
A25_JP	18	Japan	Female	26	69	0.48146	0.80789	0.87503	0.86589	0.36676	0.84312	0.77613	0.78251
A26_JP	22	Japan	Female	13	32	0.3059	0.18595	0.74512	0.72718	0.17066	0.70555	0.93844	0.84039
A27_JP	20	Japan	Male	29	24	0.33439	0.7897	0.99003	0.78491	0.31049	0.59367	0.95406	0.68748
A29_JP	19	Japan	Female	24	88	0.11585	0.97545	0.97345	0.61422	0.27222	0.71369	0.98937	0.91831
A31_JP	21	Japan	Male	10	38	0.43945	0.98173	0.9935	0.93826	0.28685	0.86794	0.98416	0.60286
A32_JP	31	Japan	Male	26	33	0.90148	1	0.20054	0.56942	0.42005	0.78674	0.9562	0.99845
A33_JP	23	Japan	Male	30	54	0.95392	0.97613	0.72495	0.60258	0.76233	0.84751	0.77316	0.88565
A34_JP	23	Japan	Female	20	64	0.21807	0.94197	0.13247	0.68202	0.33508	0.7452	0.43861	0.46649
A35_JP	21	Japan	Female	35	94	0.33022	0.84142	0.94327	0.98984	0.27955	0.691	0.34091	0.81679
